# Supplementary material for: HLA*LA—HLA typing from linearly projected graph alignments
Source: Bioinformatics. 2019 Apr 3;35(21):4394–6. doi: 10.1093/bioinformatics/btz235 (PMC6821427; doi:10.1093/bioinformatics/btz235)
Supplement: btz235_Supplementary_Data [file btz235_supplementary_data.zip]

Archive with 7 entries (6 files):
- btz235-suppl_data/
- btz235-suppl_data/Supplementary Figure S1.pdf
- btz235-suppl_data/Supplementary Note S1.docx
- btz235-suppl_data/Supplementary Note S2.docx
- btz235-suppl_data/Supplementary Table S1.xlsx
- btz235-suppl_data/Supplementary Table S2.xlsx
- btz235-suppl_data/Supplementary Table S3.xlsx
