# Supplementary material for: HLA*LA—HLA typing from linearly projected graph alignments
Source: Bioinformatics. 2019 Apr 3;35(21):4394–6. doi: 10.1093/bioinformatics/btz235 (PMC6821427; doi:10.1093/bioinformatics/btz235)
Supplement: btz235_Supplementary_Data [file btz235_supplementary_data.zip › btz235-suppl_data/Supplementary Table S1.xlsx]

## Sheet: WGS Illumina
Cohort	Locus	N	HLA*PRG		Kourami		xHLA		HLA*PRG:LA
			Call Rate	Accuracy	Call Rate	Accuracy	Call Rate	Accuracy	Call Rate	Accuracy
Platinum WGS 2 x 100bp Illumina	A	6	1	1	1	1	1	1	1	1
	B	6	1	1	1	1	1	1	1	1
	C	6	1	1	1	1	1	1	1	1
	DQA1	6	1	1	1	1	0	NA	1	1
	DQB1	6	1	1	1	1	1	1	1	1
	DRB1	6	1	1	1	1	1	1	1	1
1000G WGS 2 x 250bp Illumina	A	22	1	1	1	0.954545	1	1	1	1
	B	22	1	1	1	1	1	1	1	1
	C	22	1	1	1	1	1	1	1	1
	DQA1	12	1	1	1	1	0	NA	1	1
	DQB1	22	1	1	1	1	1	1	1	1
	DRB1	22	1	0.954545	1	1	1	1	1	0.954545

## Sheet: WGS Illumina downsampled
Cohort	Locus	N	Kourami		xHLA		HLA*PRG:LA
			Call Rate	Accuracy	Call Rate	Accuracy	Call Rate	Accuracy
Platinum WGS 15x 2 x 100bp Illumina	A	6	1	0.5	1	1	1	0.833333
	B	6	1	0.5	1	1	1	1
	C	6	1	0.666667	1	1	1	1
	DQA1	6	1	0.833333	0	NA	1	1
	DQB1	6	1	1	1	1	1	1
	DRB1	6	1	0.833333	1	1	1	1
1000G WGS 15x 2 x 250bp Illumina	A	22	0.909091	0.65	1	0.954545	1	0.727273
	B	22	1	0.5	1	0.909091	1	0.863636
	C	22	1	0.636364	1	0.954545	1	0.954545
	DQA1	12	1	0.916667	0	NA	1	1
	DQB1	22	1	0.818182	0.909091	0.85	1	0.954545
	DRB1	22	1	0.590909	1	0.727273	1	0.818182

## Sheet: WES Illumina
Cohort	Locus	N	HLA*PRG		Kourami		xHLA		HLA*PRG:LA
			Call Rate	Accuracy	Call Rate	Accuracy	Call Rate	Accuracy	Call Rate	Accuracy
HapMap Exome llumina	A	58	1	0.862069	0.758621	0.909091	1	0.982759	1	0.931034
	B	48	1	0.854167	0.625	0.866667	1	0.875	1	0.916667
	C	56	1	0.785714	0.607143	0.970588	1	0.964286	1	0.875
	DQA1	58	1	0.948276	1	0.965517	0	NA	1	0.965517
	DQB1	58	1	0.982759	0.965517	0.964286	1	0.948276	1	0.982759
	DRB1	58	1	0.913793	1	0.965517	1	0.982759	1	0.913793
HapMap Exome llumina (HLA*PRG:LA only, T = 0.9)	A	58							0.793103	0.956522
	B	48							0.875	0.928571
	C	56							0.732143	0.878049
	DQA1	58							0.982759	0.982456
	DQB1	58							0.965517	0.982143
	DRB1	58							0.948276	0.963636

## Sheet: WGS long-read
Cohort	Locus	N	HLA*PRG:LA
			Call Rate	Accuracy
NA12878, NA19240 WGS PacBio	A	4	1	1
	B	4	1	1
	C	4	1	1
	DQA1	4	1	1
	DQB1	4	1	1
	DRB1	4	1	0.75
NA12878 WGS Nanopore	A	2	1	1
	B	2	1	1
	C	2	1	1
	DQA1	2	1	1
	DQB1	2	1	1
	DRB1	2	1	1

## Sheet: Targeted long-read
Cohort	Locus	N	HLA*PRG:LA
			Call Rate	Accuracy
NP1 Targeted Nanopore	A	2	1	1
	B	2	1	1
	C	2	1	1
	DQA1	0	NA	NA
	DQB1	2	1	1
	DRB1	2	1	1
South African Targeted PacBio	A	358	1	0.997207
	B	360	1	0.997222
	C	360	1	1
	DQA1	318	1	0.968553
	DQB1	360	1	0.966667
	DRB1	278	1	0.953237
