# Supplementary material for: HLA*LA—HLA typing from linearly projected graph alignments
Source: Bioinformatics. 2019 Apr 3;35(21):4394–6. doi: 10.1093/bioinformatics/btz235 (PMC6821427; doi:10.1093/bioinformatics/btz235)
Supplement: btz235_Supplementary_Data [file btz235_supplementary_data.zip › btz235-suppl_data/Supplementary Table S3.xlsx]

## Sheet: Sheet1
Sample	Kourami		xHLA		HLA*PRG:LA
	CPU hours	Peak memory	CPU hours	Peak memory	CPU hours	Peak memory
NA12878 Platinum 2x100bp full	0.6	6	0.3	5	2.9	29
NA12878 Platinum 2x100bp 15X	0.3	7	0.1	3	0.9	28
NA12878 1000G 2x250bp full	0.7	6	0.1	3	14	33
NA12878 1000G 2x250bp 15X	0.3	10	0.1	3	0.7	28
NA12878 PacBio WGS	NA	NA	NA	NA	14.4	33
NA12878 Nanopore WGS (incl. ultra-long reads)	NA	NA	NA	NA	78.5	45
